# Supplementary material for: 2-Amino-3-Methylimidazo[4,5-f]quinoline Triggering Liver Damage by Inhibiting Autophagy and Inducing Endoplasmic Reticulum Stress in Zebrafish (Danio rerio)
Source: Toxins (Basel). 2021 Nov 22;13(11):826. doi: 10.3390/toxins13110826 (PMC8620671; doi:10.3390/toxins13110826)
Supplement: Supplementary file 1 [file toxins-13-00826-s001.zip]

Archive with 1 entries (1 files):
- toxins-1454007-supplementary.pdf
